# Supplementary material for: Abnormal Cerebral Perfusion and Functional Connectivity in Women with Overactive Bladder
Source: Brain Sci. 2025 Jun 27;15(7):689. doi: 10.3390/brainsci15070689 (PMC12294110; doi:10.3390/brainsci15070689)
Supplement: Supplementary file 1 [file brainsci-15-00689-s001.zip]

Archive with 1 entries (1 files):
- brainsci-3701354-supplementary.pdf
